# Supplementary material for: Bedaquiline- and clofazimine- selected Mycobacterium tuberculosis mutants: further insights on resistance driven largely by Rv0678
Source: Sci Rep. 2023 Jun 27;13:10444. doi: 10.1038/s41598-023-36955-y (PMC10300004; doi:10.1038/s41598-023-36955-y)
Supplement: Supplementary file 1 — Supplementary Tables. [file 41598_2023_36955_MOESM1_ESM.xlsx]

## Sheet: Table S1
Table S1. In vitro selected mutations associated to bedaquiline and/or clofazimine resistance described in this study (private database).
Gene	Selecting_drug	ITM_number	Baseline_mother_ITM number	Direct_mother_ITM_number	Lineage mother	CFZ_MIC (ug/mL)	BDQ_MIC (ug/mL)	CFZ_fold_increase	BDQ_fold_increase	Rv0678_nt	Rv0678_nt_type	Rv0678_aa	Rv0678_aa_type	Type	Single_multiple	WGS	Deeplex	atpE_nt	atpE_nt_type	atpE_aa	atpE_aa_type	pepQ_nt	pepQ_nt_	pepQ_aa	pepQ_aa_type
Mothers	NA	02-3046			Lineage 1	0.25	0.0313	NA	NA	wt	wt	wt	wt	wt	wt			wt	wt	wt	wt
Mothers	NA	01-1735			Lineage 2	0.5	0.0313	NA	NA	wt	wt	wt	wt	wt	wt			wt	wt	wt	wt
Mothers	NA	01-1738			Lineage 2	0.5	0.0313	NA	NA	wt	wt	wt	wt	wt	wt			wt	wt	wt	wt
Mothers	NA	02-1038			Lineage 3	0.125	0.0155	NA	NA	wt	wt	wt	wt	wt	wt			wt	wt	wt	wt
Mothers	NA	02-1071			Lineage 3	0.25	0.0155	NA	NA	wt	wt	wt	wt	wt	wt			wt	wt	wt	wt
Mothers	NA	99-1856			Lineage 4	2	0.125	NA	NA	418-419	Ins G	140	frameshift	indel	Single			wt	wt	wt	wt
Mothers	NA	H37Rv			Lineage 4	0.5	0.0625	NA	NA	wt	wt	wt	wt	wt	wt			wt	wt	wt	wt
Mothers	NA	143046			Lineage 2	0.25	0.0313	NA	NA	wt	wt	wt	wt	wt	wt			wt	wt	wt	wt
Mothers	NA	143047				0.25	0.0313	NA	NA	wt	wt	wt	wt	wt	wt			wt	wt	wt	wt
Mothers	NA	143048			Lineage 2	0.5	0.0313	NA	NA	wt	wt	wt	wt	wt	wt			wt	wt	wt	wt
Mothers	NA	CDC1551			Lineage 4	0.25	0.0313	NA	NA	wt	wt	wt	wt	wt	wt			wt	wt	wt	wt
atpE	BDQ	142967	143046	143046	Lineage 2	1	2	4	64	wt	wt	wt	wt	wt	wt			187	G->C	63	Ala->Pro
atpE	BDQ	142968	143046	143046	Lineage 2	Not interpretable	Not interpretable			wt	wt	wt	wt	wt	wt			83	A->C	28	Asp->Ala
atpE	BDQ	142973	143046	143046	Lineage 2	0.5	0.25	2	8	wt	wt	wt	wt	wt	wt			183	G->C	61	Glu->Asp
atpE	BDQ	143042	143048	143048	Lineage 2	1	1	2	32	wt	wt	wt	wt	wt	wt			183	G->C	61	Glu->Asp
atpE	BDQ	143045	143048	143048	Lineage 2	2	2	4	64	wt	wt	wt	wt	wt	wt			187	G->C	63	Ala->Pro
atpE	BDQ	15-0554	CDC1551	CDC1551	Lineage 4	0.5	0.25	2	8	wt	wt	wt	wt	wt	wt			83	A->G	28	Asp->Gly
atpE	BDQ	15-0564	CDC1551	CDC1551	Lineage 4	1	0.5	4	16	wt	wt	wt	wt	wt	wt			198	C->G	66	Ile->Met
atpE	BDQ	15-0565	H37Rv	H37Rv	Lineage 4	0.5	0.5	1	8	wt	wt	wt	wt	wt	wt			83	A->G	28	Asp->Gly
intergenic	BDQ	142981	143046	143046	Lineage 2	2	0.125	8	4	(-10) - (-11)	Ins A	-	-	indel	Single			wt	wt	wt	wt
intergenic	BDQ	143010	143047	143047		1	0.5	4	16	(-10) - (-11)	Ins A	-	-	indel	Single			wt	wt	wt	wt
intergenic	BDQ	143013	143047	143047		2	0.5	8	16	(-10) - (-11)	Ins A	-	-	indel	Single			wt	wt	wt	wt
intergenic	CFZ	12-1335	02-1038	02-1038	Lineage 3	ND	ND			(-8)	T->A	-	-	SNP	Single			wt	wt	wt	wt
intergenic	CFZ	13-0009	no longer available			2	0.5			(-8)	T->C	-	-	SNP	Single			wt	wt	wt	wt
intergenic	CFZ	13-0017	02-3046	02-3046C	Lineage 1	4	1	16	32	(-8)	T->C	-	-	SNP	Single			wt	wt	wt	wt
intergenic	BDQ	15-0556	CDC1551	CDC1551	Lineage 4	2	0.5	8	16	(-10)-(-9)	Ins A	-	-	indel	Single			wt	wt	wt	wt
intergenic	BDQ	15-0604	H37Rv	H37Rv	Lineage 4	2	0.5	4	8	(-8)	T->G	-	-	SNP	Single			wt	wt	wt	wt
intergenic	BDQ	15-0614	CDC1551	CDC1551	Lineage 4	1	0.25	4	8	(-10)-(-9)	Ins A	-	-	indel	Single			wt	wt	wt	wt
intergenic and Rv0678	CFZ	13-0478	01-1738	01-1738	Lineage 2	ND				(-30), 51	A->G, G->T	-, 17	-,Ile->Met	SNP	Multiple
pepQ	BDQ	142966	143046	143046	Lineage 2	2	0.125	8	4	wt	wt	wt	wt	wt	wt			wt	wt	wt	wt	428	T->C	143	Leu->Pro
pepQ	BDQ	142972	143046	143046	Lineage 2	4	0.25	16	8	wt	wt	wt	wt	wt	wt			wt	wt	wt	wt	919-920	InsCG	307	Gly->frameshift
pepQ	BDQ	142974	143046	143046	Lineage 2	2	0.0625	8	2	wt	wt	wt	wt	wt	wt			wt	wt	wt	wt	383-384	InsT	129	Glu->frameshift
pepQ	BDQ	142994	143046	143046	Lineage 2	4	0.25	16	8	wt	wt	wt	wt	wt	wt			wt	wt	wt	wt	279-283 , 287	del AAAGC, DelG	94,96	Lys->frameshift, Gly->frameshift
Rv0678.	BDQ	142965	143046	143046	Lineage 2	4	0.125	16	4	343	C->T	115	Gln->STOP	SNP	Single			wt	wt	wt	wt
Rv0678.	BDQ	142969	143046	143046	Lineage 2	2	0.25	8	8	423	Del T	141	frameshift	indel	Single			wt	wt	wt	wt
Rv0678.	BDQ	142970	143046	143046	Lineage 2	1	0.125	4	4	307	G->A	103	Gly->Ser	SNP	Single			wt	wt	wt	wt
Rv0678.	BDQ	142971	143046	143046	Lineage 2	2	0.25	8	8	350-351	Ins G	117	frameshift	indel	Single			wt	wt	wt	wt
Rv0678.	BDQ	142975	143046	143046	Lineage 2	1	0.125	4	4	461	T->C	154	Leu->Pro	SNP	Single			wt	wt	wt	wt
Rv0678.	BDQ	142976	143046	143046	Lineage 2	1	0.125	4	4	188	G->A	63	Ser->Asn	SNP	Single			wt	wt	wt	wt
Rv0678.	BDQ	142977	143046	143046	Lineage 2	2	0.25	8	8	196-197	Del GG	66	frameshift	indel	Single			wt	wt	wt	wt
Rv0678.	BDQ	142978	143046	143046	Lineage 2	1	0.125	4	4	438	G->A	146	Met->Ile	SNP	Single			wt	wt	wt	wt
Rv0678.	BDQ	142979	143046	143046	Lineage 2	2	0.25	8	8	149	G->C	50	Arg->Gln	SNP	Single			wt	wt	wt	wt
Rv0678.	BDQ	142980	143046	143046	Lineage 2	2	0.25	8	8	374	T->C	125	Leu->Pro	SNP	Single			wt	wt	wt	wt
Rv0678.	BDQ	142982	143046	143046	Lineage 2	2	0.25	8	8	357-358	Del CG	119-120	frameshift	indel	Single			wt	wt	wt	wt
Rv0678.	BDQ	142983	143046	143046	Lineage 2	2	0.25	8	8	?	Ins IS6110	? (between 1 - 10)	frameshift	indel	Single			wt	wt	wt	wt
Rv0678.	BDQ	142984	143046	143046	Lineage 2	2	0.25	8	8	245	G->A	82	Arg->Gln	SNP	Single			wt	wt	wt	wt
Rv0678.	BDQ	142985	143046	143046	Lineage 2	0.5	0.125	2	4	194	G->C	65	Gly->Ala	SNP	Single			wt	wt	wt	wt
Rv0678.	BDQ	142986	143046	143046	Lineage 2	2	0.25	8	8	98	C->T	33	Thr->Ile	SNP	Single			wt	wt	wt	wt
Rv0678.	BDQ	142987	143046	143046	Lineage 2	2	0.25	8	8	188	G->A	63	Ser->Asn	SNP	Single			wt	wt	wt	wt
Rv0678.	BDQ	142988	143046	143046	Lineage 2	2	0.25	8	8	233	G->T	78	Gly->Val	SNP	Single			wt	wt	wt	wt
Rv0678.	BDQ	142989	143046	143046	Lineage 2	2	0.25	8	8	152	A->G	51	Gln->Arg	SNP	Single			wt	wt	wt	wt
Rv0678.	BDQ	142990	143046	143046	Lineage 2	2	0.125	8	4	192-193	Ins G	64-65	frameshift	indel	Single			wt	wt	wt	wt
Rv0678.	BDQ	142991	143046	143046	Lineage 2	2	0.5	8	16	151	C->T	51	Gln->STOP	SNP	Single			wt	wt	wt	wt
Rv0678.	BDQ	142992	143046	143046	Lineage 2	2	0.5	8	16	274	Del T	92	frameshift	indel	Single			wt	wt	wt	wt
Rv0678.	BDQ	142993	143046	143046	Lineage 2	2	0.5	8	16	100	C->T	34	Arg->Trp	SNP	Single			wt	wt	wt	wt
Rv0678.	BDQ	142995	143046	143046	Lineage 2	2	0.5	8	16	213	Del C	71	frameshift	indel	Single			wt	wt	wt	wt
Rv0678.	BDQ	142996	143046	143046	Lineage 2	2	0.25	8	8	438	Del G	146	frameshift	indel	Single			wt	wt	wt	wt
Rv0678.	BDQ	142997	143046	143046	Lineage 2	2	0.5	8	16	61	Del G	21	frameshift	indel	Single			wt	wt	wt	wt
Rv0678.	BDQ	142998	143046	143046	Lineage 2	2	0.25	8	8	82-132	Del 51 bp	28-44	frameshift	indel	Single			wt	wt	wt	wt
Rv0678.	BDQ	142999	143046	143046	Lineage 2	2	0.5	8	16	131	T->C	44	Leu->Pro	SNP	Single			wt	wt	wt	wt
Rv0678.	BDQ	143000	143046	143046	Lineage 2	2	0.5	8	16	349-494	Del 144 bp	117-165	frameshift	indel	Single			wt	wt	wt	wt
Rv0678.	BDQ	143001	143047	143047		2	0.5	8	16	245	G->T	82	Arg->Leu	SNP	Single			wt	wt	wt	wt
Rv0678.	BDQ	143002	143047	143047		4	0.5	16	16	245	G->T	82	Arg->Leu	SNP	Single			wt	wt	wt	wt
Rv0678.	BDQ	143003	143047	143047		4	0.5	16	16	245	G->T	82	Arg->Leu	SNP	Single			wt	wt	wt	wt
Rv0678.	BDQ	143004	143047	143047		2	0.5	8	16	245	G->T	82	Arg->Leu	SNP	Single			wt	wt	wt	wt
Rv0678.	BDQ	143005	143047	143047		2	0.5	8	16	245	G->T	82	Arg->Leu	SNP	Single			wt	wt	wt	wt
Rv0678.	BDQ	143006	143047	143047		2	0.5	8	16	245	G->T	82	Arg->Leu	SNP	Single			wt	wt	wt	wt
Rv0678.	BDQ	143007	143047	143047		4	0.5	16	16	245	G->T	82	Arg->Leu	SNP	Single			wt	wt	wt	wt
Rv0678.	BDQ	143008	143047	143047		4	0.5	16	16	195	Del G	65	frameshift	indel	Single			wt	wt	wt	wt
Rv0678.	BDQ	143009	143047	143047		1	0.5	4	16	214-219	Del CGGATG	72-73	frameshift	indel	Single			wt	wt	wt	wt
Rv0678.	BDQ	143011	143047	143047		2	0.5	8	16	195-196	Ins G	65	frameshift	indel	Single			wt	wt	wt	wt
Rv0678.	BDQ	143012	143047	143047		1	0.5	4	16	202	A->G	68	Ser->Gly	SNP	Single			wt	wt	wt	wt
Rv0678.	BDQ	143014	143047	143047		2	0.5	8	16	374	T->C	125	Leu->Pro	SNP	Single			wt	wt	wt	wt
Rv0678.	BDQ	143015	143047	143047		2	0.5	8	16	248	Del T	83	frameshift	indel	Single			wt	wt	wt	wt
Rv0678.	BDQ	143016	143047	143047		4	0.5	16	16	444-446	Del CGT	148-149	frameshift	indel	Single			wt	wt	wt	wt
Rv0678.	BDQ	143017	143047	143047		1	0.5	4	16	260	G->A	87	Gly->Glu	SNP	Single			wt	wt	wt	wt
Rv0678.	BDQ	143018	143047	143047		2	0.5	8	16	52-60	Del GAATTCGTC	18-20	frameshift	indel	Single			wt	wt	wt	wt
Rv0678.	BDQ	143019	143047	143047		2	0.5	8	16	37-38	Ins A	13	frameshift	indel	Single			wt	wt	wt	wt
Rv0678.	BDQ	143020	143047	143047		2	0.5	8	16	444-446	Del CGT	148-149	frameshift	indel	Single			wt	wt	wt	wt
Rv0678.	BDQ	143021	143047	143047		1	0.5	4	16	313	C->G	105	Arg->Gly	SNP	Single			wt	wt	wt	wt
Rv0678.	BDQ	143022	143047	143047		2	0.5	8	16	458-459	Ins CCTG	153	frameshift	indel	Single			wt	wt	wt	wt
Rv0678.	BDQ	143023	143047	143047		2	0.5	8	16	128	T->C	43	Leu->Pro	SNP	Single			wt	wt	wt	wt
Rv0678.	BDQ	143024	143047	143047		1	0.5	4	16	323	T->C	108	Ile->Thr	SNP	Single			wt	wt	wt	wt
Rv0678.	BDQ	143025	143047	143047		2	0.5	8	16	64	C->T	22	Gln->STOP	SNP	Single			wt	wt	wt	wt
Rv0678.	BDQ	143026	143047	143047		2	0.5	8	16	?	Ins IS6110?	?	frameshift	indel	Single			wt	wt	wt	wt
Rv0678.	BDQ	143028	143047	143047		4	0.5	16	16	374-375	Ins T	125	frameshift	indel	Single			wt	wt	wt	wt
Rv0678.	BDQ	143029	143047	143047		2	0.5	8	16	?	Ins IS6110	? (between 1 - 90)	frameshift	indel	Single			wt	wt	wt	wt
Rv0678.	BDQ	143030	143047	143047		2	0.5	8	16	461	T->C	154	Leu->Pro	SNP	Single			wt	wt	wt	wt
Rv0678.	BDQ	143031	143048	143048	Lineage 2	4	0.5	8	16	409-410	Ins TGC	137	frameshift	indel	Single			wt	wt	wt	wt
Rv0678.	BDQ	143032	143048	143048	Lineage 2	4	0.25	8	8	192-193	Ins G	64-65	frameshift	indel	Single			wt	wt	wt	wt
Rv0678.	BDQ	143033	143048	143048	Lineage 2	4	0.25	8	8	262	Del G	88	frameshift	indel	Single			wt	wt	wt	wt
Rv0678.	BDQ	143034	143048	143048	Lineage 2	2	0.5	4	16	126	Del G	42	frameshift	indel	Single			wt	wt	wt	wt
Rv0678.	BDQ	143035	143048	143048	Lineage 2	2	0.25	4	8	192-193	Ins G	64-65	frameshift	indel	Single			wt	wt	wt	wt
Rv0678.	BDQ	143036	143048	143048	Lineage 2	4	0.125	8	4	361	G->A	121	Gly->Arg	SNP	Single			wt	wt	wt	wt
Rv0678.	BDQ	143037	143048	143048	Lineage 2	4	0.5	8	16	192-193	Ins G	64-65	frameshift	indel	Single			wt	wt	wt	wt
Rv0678.	BDQ	143038	143048	143048	Lineage 2	4	0.5	8	16	52-53	Del GA	18	frameshift	indel	Single			wt	wt	wt	wt
Rv0678.	BDQ	143039	143048	143048	Lineage 2	2	0.5	4	16	461	T->C	154	Leu->Pro	SNP	Single			wt	wt	wt	wt
Rv0678.	BDQ	143041	143048	143048	Lineage 2	2	0.25	4	8	195	Del G	65	frameshift	indel	Single			wt	wt	wt	wt
Rv0678.	BDQ	143043	143048	143048	Lineage 2	4	0.25	8	8	211	G->C	71	Ala->Pro	SNP	Single			wt	wt	wt	wt
Rv0678.	BDQ	143044	143048	143048	Lineage 2	4	0.25	8	8	430	Del G	144	frameshift	indel	Single			wt	wt	wt	wt
Rv0678.	BDQ	143049	143047	143047		2	0.5	8	16	425	T->C	142	Leu->Pro	SNP	Single			wt	wt	wt	wt
Rv0678.	BDQ	143050	143047	143047		4	0.5	16	16	245	G->T	82	Arg->Leu	SNP	Single			wt	wt	wt	wt
Rv0678.	BDQ	143051	143047	143047		Not interpretable	Not interpretable			341	T->C	114	Leu->Pro	SNP	Single			wt	wt	wt	wt
Rv0678.	BDQ	143052	143048	143048	Lineage 2	2	0.25	4	8	260	G->A	87	Gly->Glu	SNP	Single			wt	wt	wt	wt
Rv0678.	CFZ	12-1169	no longer available			2	0.5			3	G->A	1	Val->Val	SNP	Single			wt	wt	wt	wt	wt
Rv0678.	CFZ	12-1170	no longer available			2	0.5			3	G->A	1	Val->Val	SNP	Single			wt	wt	wt	wt	wt
Rv0678.	CFZ	12-1171	no longer available			2	0.5			3	G->A	1	Val->Val	SNP	Single			wt	wt	wt	wt	wt
Rv0678.	CFZ	12-1172	no longer available			4	0.5			3	G->A	1	Val->Val	SNP	Single			wt	wt	wt	wt	wt
Rv0678.	CFZ	12-1325	no longer available			4	0.5			189	C->A	63	Ser->Arg	SNP	Single			wt	wt	wt	wt
Rv0678.	CFZ	12-1326	no longer available			2	0.5			189	C->A	63	Ser->Arg	SNP	Single			wt	wt	wt	wt
Rv0678.	CFZ	12-1327	02-1038	02-1038	Lineage 3	4	0.5	32	32	344	Del A	115	frameshift	indel	Single			wt	wt	wt	wt
Rv0678.	CFZ	12-1328				ND				344	Del A	115	frameshift	indel	Single
Rv0678.	CFZ	12-1329	no longer available			2	0.5			344	Del A	115	frameshift	indel	Single			wt	wt	wt	wt
Rv0678.	CFZ	12-1330	02-1038	02-1038	Lineage 3	ND				344, 407	Del A, T->C	115, 136	frameshift, Leu->Pro	SNP and indel	Multiple			wt	wt	wt	wt
Rv0678.	CFZ	12-1331	02-1038	02-1038	Lineage 3	4	0.5	32	32	344	Del A	115	frameshift	indel	Single			wt	wt	wt	wt
Rv0678.	CFZ	12-1332	no longer available			4	0.5			296	C->T	99	Ala->Val	SNP	Single			wt	wt	wt	wt
Rv0678.	CFZ	12-1334	no longer available			2	0.25			3	G->A	1	Val->Val	SNP	Single			wt	wt	wt	wt	wt
Rv0678.	CFZ	12-1336	02-1038	02-1038	Lineage 3					344, 425	Del A, T->C	115, 142	frameshift, Leu->Pro	SNP and indel	Multiple			wt	wt	wt	wt
Rv0678.	CFZ	13-0007				2	0.5	8	16	wt	wt	wt	wt	indel	wt	mmpR5_c.198delG (0.18)		wt	wt	wt	wt
Rv0678.	CFZ	13-0008				ND	ND			210	T->G	70	Asn->Lys	SNP	Single
Rv0678.	CFZ	13-0012				ND	ND			201	Del C	67	frameshift	indel	Single
Rv0678.	CFZ	13-0013	02-3046	02-3046	Lineage 1	2	1	8	32	wt	wt	wt	wt	SNP and indel	Multiple	mmpR5_c.330_333delAATG (0.23), mmpR5_p.Met139Leu (0.65)	delAATG (31.670)|delA (44.160)|insT (48.560)	wt	wt	wt	wt	wt
Rv0678.	CFZ	13-0014	02-3046	02-3046	Lineage 1	ND	ND			276, 359	T->A, T->A	92, 120	Tyr->Stop, Val->Glu	SNP	Multiple
Rv0678.	CFZ	13-0015				ND	ND			200-201	Ins T	67	frameshift	indel	Single
Rv0678.	CFZ	13-0016				ND	ND			200-201	Ins T	67	frameshift	indel	Single
Rv0678.	CFZ	13-0403	H37Rv	H37Rv	Lineage 4	ND				191-192	Ins G	64	frameshift	indel	Single
Rv0678.	CFZ	13-0466				ND	ND			193	Del G	65	frameshift	indel	Single
Rv0678.	CFZ	13-0467	no longer available			2	0.5			193	Del G	65	frameshift	indel	Single			wt	wt	wt	wt
Rv0678.	CFZ	13-0468	no longer available			2	0.5			wt	wt	wt	wt	indel	Single	mmpR5_c.198delG (1.0)	delG(86,6)	wt	wt	wt	wt	wt
Rv0678.	CFZ	13-0469	no longer available			2	0.5			wt	wt	wt	wt	indel	Single		delG(84,25)	wt	wt	wt	wt	wt
Rv0678.	CFZ	13-0470				ND				193	Del G	65	frameshift	indel	Single
Rv0678.	CFZ	13-0471	no longer available			2	0.5			wt	wt	wt	wt	indel	Single	mmpR5_c.198delG (0.98)	delG(86.980)	wt	wt	wt	wt	wt
Rv0678.	CFZ	13-0473	01-1735	01-1735	Lineage 2	ND					Ins ?	142		indel	Single
Rv0678.	CFZ	13-0479	01-1738	01-1738	Lineage 2	2	0.125	4	4	89	G->A	30	Arg->Lys	SNP	Single			wt	wt	wt	wt
Rv0678.	CFZ	13-0482	no longer available			1	0.5			403	C->T	135	Arg->Trp	SNP	Single			wt	wt	wt	wt
Rv0678.	CFZ	13-0483	no longer available			1	0.5			403	C->T	135	Arg->Trp	SNP	Single			wt	wt	wt	wt
Rv0678.	CFZ	13-0484	no longer available			1	0.5			403	C->T	135	Arg->Trp	SNP	Single			wt	wt	wt	wt
Rv0678.	CFZ	13-0485	no longer available			1	0.5			403	C->T	135	Arg->Trp	SNP	Single			wt	wt	wt	wt
Rv0678.	CFZ	13-0853	no longer available			2	0.0625			418-419	Ins G	140	frameshift	indel	Single			wt	wt	wt	wt
Rv0678.	CFZ	13-0854	no longer available			2	0.0625			418-419	Ins G	140	frameshift	indel	Single			wt	wt	wt	wt
Rv0678.	CFZ	13-0855	no longer available			2	0.0625			418-419	Ins G	140	frameshift	indel	Single			wt	wt	wt	wt
Rv0678.	CFZ	13-2025	no longer available			1	0.125			179	T->C	60	Leu->Pro	SNP	Single			wt	wt	wt	wt
Rv0678.	CFZ	13-2026				ND				36, 38,39	C->G, A->C,insertion	12, 13,14	Ala->Ala, Glu->Ala, frameshift	indel	Multiple
Rv0678.	CFZ	13-2027	no longer available			1	0.0625			344	Del A	115	frameshift	indel	Single			wt	wt	wt	wt
Rv0678.	CFZ	13-2028	01-1735	01-1735	Lineage 2	2	0.125	4	4	wt	wt	wt	wt	SNP	wt		agc68ggc(4.520)|agc68ggc(4.520)	wt	wt	wt	wt	wt
Rv0678.	CFZ	13-2029	01-1735	01-1735	Lineage 2	2	0.125	4	4	wt	wt	wt	wt	SNP	Single	mmpR5_p.Gly41Asp (0.1)		wt	wt	wt	wt
Rv0678.	CFZ	13-2465	02-1038	12-1335	Lineage 3	ND				344	Del A	115	frameshift	indel	Single			wt	wt	wt	wt
Rv0678.	CFZ	13-2466	02-1038	12-1335	Lineage 3	ND				344	Del A	115	frameshift	indel	Single
Rv0678.	CFZ	13-2467	02-1038	12-1335	Lineage 3	ND				344	Del A	115	frameshift	indel	Single			wt	wt	wt	wt
Rv0678.	CFZ	13-2468	02-1038	12-1335	Lineage 3	ND				344	Del A	115	frameshift	indel	Single			wt	wt	wt	wt
Rv0678.	CFZ	13-2469	02-1038	12-1335	Lineage 3	ND				344	Del A	115	frameshift	indel	Single
Rv0678.	CFZ	13-2473	02-1038	12-1336	Lineage 3	ND				344, 425	Del A, T->C	115, 142	frameshift, Leu->Pro	indel	Multiple			wt	wt	wt	wt
Rv0678.	CFZ	13-2474	02-1038	12-1336	Lineage 3	ND				344, 425	Del A, T->C	115, 142	frameshift, Leu->Pro	indel	Multiple			wt	wt	wt	wt
Rv0678.	CFZ	13-2475	02-1038	12-1336	Lineage 3	ND				344, 425	Del A, T->C	115, 142	frameshift, Leu->Pro	indel	Multiple			wt	wt	wt	wt
Rv0678.	CFZ	13-2476	02-1038	12-1331	Lineage 3	4	0.5	32	32	344	Del A	115	frameshift	indel	Single			wt	wt	wt	wt
Rv0678.	CFZ	13-2477	02-1038	12-1331	Lineage 3	4	0.5	32	32	344	Del A	115	frameshift	indel	Single			wt	wt	wt	wt
Rv0678.	CFZ	13-2478	02-1038	12-1331	Lineage 3	4	0.5	32	32	344	Del A	115	frameshift	indel	Single			wt	wt	wt	wt
Rv0678.	CFZ	13-2479	02-1038	12-1331	Lineage 3	4	0.5	32	32	344	Del A	115	frameshift	indel	Single			wt	wt	wt	wt
Rv0678.	CFZ	13-2481	02-1038	12-1331	Lineage 3	4	0.5	32	32	344	Del A	115	frameshift	indel	Single			wt	wt	wt	wt
Rv0678.	CFZ	13-2482	no longer available			4	0.5			276	T->A	92	Tyr->Stop	SNP	Single			wt	wt	wt	wt
Rv0678.	CFZ	13-2483	02-3046	13-0014	Lineage 1	2	0.5	8	16	276	T->A	92	Tyr->Stop	SNP	Single			wt	wt	wt	wt
Rv0678.	CFZ	13-2484	02-3046	13-0014	Lineage 1	4	1	16	32	276	T->A	92	Tyr->Stop	SNP	Single			wt	wt	wt	wt
Rv0678.	CFZ	13-2485	02-3046	13-0013	Lineage 1	2	0.5	8	16	413-415	AGA->GAT	138-139	Glu->Gly, Met->Leu	SNP	Single			wt	wt	wt	wt
Rv0678.	CFZ	13-2486	02-3046	13-0013	Lineage 1	2	0.5	8	16	413-415	AGA->GAT	138-139	Glu->Gly, Met->Leu	SNP	Single			wt	wt	wt	wt
Rv0678.	CFZ	13-2488	02-3046	13-0013	Lineage 1	2	0.5	8	16	413-415	AGA->GAT	138-139	Glu->Gly, Met->Leu	SNP	Single			wt	wt	wt	wt
Rv0678.	CFZ	13-2998	no longer available			4	0.5			189	C->A	63	Ser->Arg	SNP	Single			wt	wt	wt	wt
Rv0678.	CFZ	13-2999	no longer available			4	0.25			189	C->A	63	Ser->Arg	SNP	Single			wt	wt	wt	wt
Rv0678.	CFZ	13-3000	no longer available			4	0.5			189	C->A	63	Ser->Arg	SNP	Single			wt	wt	wt	wt
Rv0678.	CFZ	13-3001	no longer available			4	0.5			189	C->A	63	Ser->Arg	SNP	Single			wt	wt	wt	wt
Rv0678.	CFZ	13-3002	no longer available			4	0.5			189	C->A	63	Ser->Arg	SNP	Single			wt	wt	wt	wt
Rv0678.	CFZ	13-3003	02-1038	12-1330	Lineage 3	4	0.5	32	32	407	T->C	136	Leu->Pro	SNP	Single			wt	wt	wt	wt
Rv0678.	CFZ	13-3004	02-1038	12-1330	Lineage 3	4	0.5	32	32	407	T->C	136	Leu->Pro	SNP	Single			wt	wt	wt	wt
Rv0678.	CFZ	13-3005	02-1038	12-1330	Lineage 3	4	0.5	32	32	407	T->C	136	Leu->Pro	SNP	Single			wt	wt	wt	wt
Rv0678.	CFZ	13-3006	02-1038	12-1330	Lineage 3	4	0.5	32	32	407	T->C	136	Leu->Pro	SNP	Single			wt	wt	wt	wt
Rv0678.	CFZ	13-3007	02-1038	12-1330	Lineage 3	4	0.5	32	32	344	Del A	115	frameshift	indel	Single			wt	wt	wt	wt
Rv0678.	CFZ	13-3028	02-1038	12-1330	Lineage 3	4	0.5	32	32	wt	wt	wt	wt	SNP	Single	mmpR5_p.Leu44Pro (1.0)		wt	wt	wt	wt	wt
Rv0678.	CFZ	14-1606	02-3046	13-2483	Lineage 1	4	0.5	16	16	276	T->A	92	Tyr->Stop	SNP	Single			wt	wt	wt	wt
Rv0678.	CFZ	14-1607	02-3046	13-2483	Lineage 1	4	0.5	16	16	276	T->A	92	Tyr->Stop	SNP	Single			wt	wt	wt	wt
Rv0678.	CFZ	14-1608	02-3046	13-2483	Lineage 1	2	1	8	32	276	T->A	92	Tyr->Stop	SNP	Single			wt	wt	wt	wt
Rv0678.	CFZ	14-1609	02-1071		Lineage 3	4	0.5	16	32	344	Del A	115	frameshift	indel	Single			wt	wt	wt	wt
Rv0678.	CFZ	14-1610	02-1071		Lineage 3	4	0.5	16	32	344	Del A	115	frameshift	indel	Single			wt	wt	wt	wt
Rv0678.	CFZ	14-1611	02-1071		Lineage 3	4	0.5	16	32	344	Del A	115	frameshift	indel	Single			wt	wt	wt	wt
Rv0678.	CFZ	14-1612	02-1038		Lineage 3	4	0.5	32	32	189	C->A	63	Ser->Arg	SNP	Single			wt	wt	wt	wt
Rv0678.	CFZ	14-1613	02-1038		Lineage 3	4	0.5	32	32	189	C->A	63	Ser->Arg	SNP	Single			wt	wt	wt	wt
Rv0678.	CFZ	14-1614	02-1038		Lineage 3	4	0.5	32	32	189	C->A	63	Ser->Arg	SNP	Single			wt	wt	wt	wt
Rv0678.	CFZ	14-1615	no longer available			4	1			3	G->A	1	Val->Val	SNP	Single			wt	wt	wt	wt	wt
Rv0678.	CFZ	14-1616	no longer available			2	0.5			3	G->A	1	Val->Val	SNP	Single			wt	wt	wt	wt	wt
Rv0678.	CFZ	14-1617	no longer available			4	0.5			3	G->A	1	Val->Val	SNP	Single			wt	wt	wt	wt	wt
Rv0678.	CFZ	14-1618	no longer available			2	0.5			403	C->T	135	Arg->Trp	SNP	Single			wt	wt	wt	wt
Rv0678.	BDQ	15-0535	H37Rv	H37Rv	Lineage 4	2	0.25	4	4	122	G->T	41	Gly->Val	SNP	Single			wt	wt	wt	wt
Rv0678.	BDQ	15-0536	H37Rv	H37Rv	Lineage 4	4	0.25	8	4	461	T->C	154	Leu->Pro	SNP	Single			wt	wt	wt	wt
Rv0678.	BDQ	15-0537	H37Rv	H37Rv	Lineage 4	2	0.5	4	8	192-193	Ins G	65	frameshift	indel	Single			wt	wt	wt	wt
Rv0678.	BDQ	15-0538	H37Rv	H37Rv	Lineage 4	2	0.25	4	4	97	A->G	33	Thr->Ala	SNP	Single			wt	wt	wt	wt
Rv0678.	BDQ	15-0539	H37Rv	H37Rv	Lineage 4	2	0.25	4	4	251	C->T	84	Ala->Val	SNP	Single			wt	wt	wt	wt
Rv0678.	BDQ	15-0540	H37Rv	H37Rv	Lineage 4	2	0.25	4	4	251	C->T	84	Ala->Val	SNP	Single			wt	wt	wt	wt
Rv0678.	BDQ	15-0541	H37Rv	H37Rv	Lineage 4	2	0.25	4	4	281	G->A	94	Arg->Gln	SNP	Single			wt	wt	wt	wt
Rv0678.	BDQ	15-0542	H37Rv	H37Rv	Lineage 4	2	0.5	4	8	286	C->T	96	Arg->Trp	SNP	Single			wt	wt	wt	wt
Rv0678.	BDQ	15-0543	H37Rv	H37Rv	Lineage 4	2	0.5	4	8	292	Del A	98	frameshift	indel	Single			wt	wt	wt	wt
Rv0678.	BDQ	15-0544	H37Rv	H37Rv	Lineage 4	2	0.25	4	4	37	G->T	13	Glu-> STOP	SNP	Single			wt	wt	wt	wt
Rv0678.	BDQ	15-0545	H37Rv	H37Rv	Lineage 4	2	0.5	4	8	286	C->T	96	Arg->Trp	SNP	Single			wt	wt	wt	wt
Rv0678.	BDQ	15-0546	H37Rv	H37Rv	Lineage 4	2	0.5	4	8	281	G->A	94	Arg->Gln	SNP	Single			wt	wt	wt	wt
Rv0678.	BDQ	15-0547	H37Rv	H37Rv	Lineage 4	2	0.25	4	4	365	T->C	122	Leu->Pro	SNP	Single			wt	wt	wt	wt
Rv0678.	BDQ	15-0548	H37Rv	H37Rv	Lineage 4	2	0.5	4	8	320	G->T	107	Arg->Leu	SNP	Single			wt	wt	wt	wt
Rv0678.	BDQ	15-0549	H37Rv	H37Rv	Lineage 4	2	0.5	4	8	193	G->A	65	Gly->Arg	SNP	Single			wt	wt	wt	wt
Rv0678.	BDQ	15-0550	CDC1551	CDC1551	Lineage 4	2	0.25	8	8	250	G->A	84	Ala->Thr	SNP	Single			wt	wt	wt	wt
Rv0678.	BDQ	15-0551	CDC1551	CDC1551	Lineage 4	2	0.25	8	8	285	G->T	95	Leu->Phe	SNP	Single			wt	wt	wt	wt
Rv0678.	BDQ	15-0552	CDC1551	CDC1551	Lineage 4	4	0.5	16	16	251	C->A	84	Ala->Glu	SNP	Single			wt	wt	wt	wt
Rv0678.	BDQ	15-0553	CDC1551	CDC1551	Lineage 4	4	0.5	16	16	435	Del T	145	frameshift	indel	Single			wt	wt	wt	wt
Rv0678.	BDQ	15-0555	CDC1551	CDC1551	Lineage 4	4	0.5	16	16	250	G->A	84	Ala->Thr	SNP	Single			wt	wt	wt	wt
Rv0678.	BDQ	15-0557	CDC1551	CDC1551	Lineage 4	4	0.5	16	16	122	G->T	41	Gly->Val	SNP	Single			wt	wt	wt	wt
Rv0678.	BDQ	15-0558	CDC1551	CDC1551	Lineage 4	4	0.5	16	16	233	G->T	78	Gly->Val	SNP	Single			wt	wt	wt	wt
Rv0678.	BDQ	15-0559	CDC1551	CDC1551	Lineage 4	2	0.5	8	16	29-67	Del 39bp	10	frameshift	indel	Single			wt	wt	wt	wt
Rv0678.	BDQ	15-0560	CDC1551	CDC1551	Lineage 4	2	0.25	8	8	250	G->A	84	Ala->Thr	SNP	Single			wt	wt	wt	wt
Rv0678.	BDQ	15-0561	CDC1551	CDC1551	Lineage 4	2	0.25	8	8	214	C->T	72	Arg->Trp	SNP	Single			wt	wt	wt	wt
Rv0678.	BDQ	15-0562	CDC1551	CDC1551	Lineage 4	4	0.25	16	8	198-199	Ins G	67	frameshift	indel	Single			wt	wt	wt	wt
Rv0678.	BDQ	15-0566	H37Rv	H37Rv	Lineage 4	2	0.5	4	8	197	G->T	66	Gly->Val	SNP	Single			wt	wt	wt	wt
Rv0678.	BDQ	15-0567	H37Rv	H37Rv	Lineage 4	4	0.5	8	8	442	Del A	148	frameshift	indel	Single			wt	wt	wt	wt
Rv0678.	BDQ	15-0568	H37Rv	H37Rv	Lineage 4	4	0.5	8	8	281	G->A	94	Arg->Gln	SNP	Single			wt	wt	wt	wt
Rv0678.	BDQ	15-0569	H37Rv	H37Rv	Lineage 4	4	0.5	8	8	417	G->T	139	Met->Ile	SNP	Single			wt	wt	wt	wt
Rv0678.	BDQ	15-0570	H37Rv	H37Rv	Lineage 4	2	0.5	4	8	251	C->T	84	Ala->Val	SNP	Single			wt	wt	wt	wt
Rv0678.	BDQ	15-0571	H37Rv	H37Rv	Lineage 4	4	0.5	8	8	104	IS6110	35	frameshift	SNP	Single			wt	wt	wt	wt
Rv0678.	BDQ	15-0572	H37Rv	H37Rv	Lineage 4	2	0.5	4	8	197	G->T	66	Gly->Val	SNP	Single			wt	wt	wt	wt
Rv0678.	BDQ	15-0574	H37Rv	H37Rv	Lineage 4	4	0.5	8	8	286	C->T	96	Arg->Trp	SNP	Single			wt	wt	wt	wt
Rv0678.	BDQ	15-0575	H37Rv	H37Rv	Lineage 4	4	0.5	8	8	251	C->T	84	Ala->Val	SNP	Single			wt	wt	wt	wt
Rv0678.	BDQ	15-0576	H37Rv	H37Rv	Lineage 4					286	C->T	96	Arg->Trp	SNP	Single			wt	wt	wt	wt
Rv0678.	BDQ	15-0577	H37Rv	H37Rv	Lineage 4	2	0.5	4	8	97	A->G	33	Thr->Ala	SNP	Single			wt	wt	wt	wt
Rv0678.	BDQ	15-0578	H37Rv	H37Rv	Lineage 4	2	0.25	4	4	192-193	Ins G	65	frameshift	indel	Single			wt	wt	wt	wt
Rv0678.	BDQ	15-0579	H37Rv	H37Rv	Lineage 4					197	G->T	66	Gly->Val	SNP	Single			wt	wt	wt	wt
Rv0678.	BDQ	15-0580	H37Rv	H37Rv	Lineage 4					197	G->T	66	Gly->Val	SNP	Single			wt	wt	wt	wt
Rv0678.	BDQ	15-0581	H37Rv	H37Rv	Lineage 4	1	0.25	2	4	299	T->G	100	Phe->Cys	SNP	Single			wt	wt	wt	wt
Rv0678.	BDQ	15-0582	H37Rv	H37Rv	Lineage 4	1	0.25	2	4	292	Del A	98	frameshift	indel	Single			wt	wt	wt	wt
Rv0678.	BDQ	15-0583	H37Rv	H37Rv	Lineage 4	1	0.25	2	4	361	G->C	121	Gly->Arg	SNP	Single			wt	wt	wt	wt
Rv0678.	BDQ	15-0584	H37Rv	H37Rv	Lineage 4					197	G->T	66	Gly->Val	SNP	Single			wt	wt	wt	wt
Rv0678.	BDQ	15-0585	H37Rv	H37Rv	Lineage 4					197	G->T	66	Gly->Val	SNP	Single			wt	wt	wt	wt
Rv0678.	BDQ	15-0587	H37Rv	H37Rv	Lineage 4	1	0.5	2	8	365	T->C	122	Leu->Pro	SNP	Single			wt	wt	wt	wt
Rv0678.	BDQ	15-0588	H37Rv	H37Rv	Lineage 4	1	0.25	2	4	16	Del G	6	frameshift	indel	Single			wt	wt	wt	wt
Rv0678.	BDQ	15-0589	H37Rv	H37Rv	Lineage 4	2	0.5	4	8	194-195	Ins CGG	65	frameshift	indel	Single			wt	wt	wt	wt
Rv0678.	BDQ	15-0590	H37Rv	H37Rv	Lineage 4	2	0.5	4	8	342	Del G	114	frameshift	indel	Single			wt	wt	wt	wt
Rv0678.	BDQ	15-0591	H37Rv	H37Rv	Lineage 4					286	C->T	96	Arg->Trp	SNP	Single			wt	wt	wt	wt
Rv0678.	BDQ	15-0593	H37Rv	H37Rv	Lineage 4	2	0.5	4	8	265	C->T	89	Arg->Trp	SNP	Single			wt	wt	wt	wt
Rv0678.	BDQ	15-0594	H37Rv	H37Rv	Lineage 4					192-193	Ins G	65	frameshift	indel	Single			wt	wt	wt	wt
Rv0678.	BDQ	15-0595	H37Rv	H37Rv	Lineage 4	2	0.5	4	8	202	A->G	68	Ser->Gly	SNP	Single			wt	wt	wt	wt
Rv0678.	BDQ	15-0596	H37Rv	H37Rv	Lineage 4	2	0.5	4	8	97	A->G	33	Thr->Ala	SNP	Single			wt	wt	wt	wt
Rv0678.	BDQ	15-0597	H37Rv	H37Rv	Lineage 4					286	C->T	96	Arg->Trp	SNP	Single			wt	wt	wt	wt
Rv0678.	BDQ	15-0598	H37Rv	H37Rv	Lineage 4	2	0.5	4	8	194-195	Ins CGG	65	frameshift	indel	Single			wt	wt	wt	wt
Rv0678.	BDQ	15-0600	H37Rv	H37Rv	Lineage 4					286	C->T	96	Arg->Trp	SNP	Single			wt	wt	wt	wt
Rv0678.	BDQ	15-0601	H37Rv	H37Rv	Lineage 4					197	G->T	66	Gly->Val	SNP	Single			wt	wt	wt	wt
Rv0678.	BDQ	15-0602	H37Rv	H37Rv	Lineage 4	2	0.5	4	8	87	IS6110	29	frameshift	indel	Single			wt	wt	wt	wt
Rv0678.	BDQ	15-0603	H37Rv	H37Rv	Lineage 4	2	0.25	4	4	124	T->C	42	Trp->Arg	SNP	Single			wt	wt	wt	wt
Rv0678.	BDQ	15-0606	H37Rv	H37Rv	Lineage 4	2	0.5	4	8	136	T->C	46	Cys->Arg	SNP	Single			wt	wt	wt	wt
Rv0678.	BDQ	15-0608	CDC1551	CDC1551	Lineage 4	2	0.5	8	16	404	G->A	135	Arg->Gln	SNP	Single			wt	wt	wt	wt
Rv0678.	BDQ	15-0609	CDC1551	CDC1551	Lineage 4	1	0.25	4	8	64	IS6110	22	frameshift	indel	Single			wt	wt	wt	wt
Rv0678.	BDQ	15-0610	CDC1551	CDC1551	Lineage 4	2	0.5	8	16	192-193	InsG	65	frameshift	indel	Single			wt	wt	wt	wt
Rv0678.	BDQ	15-0611	CDC1551	CDC1551	Lineage 4	2	0.5	8	16	16	Del G	6	frameshift	indel	Single			wt	wt	wt	wt
Rv0678.	BDQ	15-0612	CDC1551	CDC1551	Lineage 4	1	0.25	4	8	197	G->T	66	Gly->Val	SNP	Single			wt	wt	wt	wt
Rv0678.	BDQ	15-0613	CDC1551	CDC1551	Lineage 4	1	0.25	4	8	208	Del A	70	frameshift	indel	Single			wt	wt	wt	wt
Rv0678.	CFZ	15-0939	12-1335	12-1335	Lineage 3	4	0.5	32	32	344	del A	115	frameshift	indel	Single			wt	wt	wt	wt
Rv0678.	CFZ	15-0940	02-3046	13-0015	Lineage 1	4	0.5	16	16	199-200, 330-334	ins T, del AATGG	67, 110-112	frameshift	indel	Multiple			wt	wt	wt	wt
Rv0678.	CFZ	15-0941	H37Rv	13-0403	Lineage 4	4	0.5	8	8	195, 199-200	Del C, Ins GC	65, 67	frameshift	indel	Multiple			wt	wt	wt	wt
Rv0678.	CFZ	15-0942	02-1038	13-2473	Lineage 3	4	0.5	32	32	344	del A	115	frameshift	indel	Single			wt	wt	wt	wt
Rv0678.	CFZ	15-0943	02-1038	12-1336	Lineage 3	4	0.5	32	32	344	del A	115	frameshift	indel	Single			wt	wt	wt	wt
Rv0678.	CFZ	15-0944	02-1038	13-2474	Lineage 3	4	0.5	32	32	344	del A	115	frameshift	indel	Single			wt	wt	wt	wt
Rv0678.	CFZ	15-0945	01-1735	13-0473	Lineage 2	4	0.25	8	8	350	T->C	117	Leu->Pro	SNP	Single			wt	wt	wt	wt
Rv0678.	CFZ	15-0947	02-3046	13-0016	Lineage 1	4	1	16	32	195, 199-200	Del C, Ins T	65, 67	frameshift	indel	Multiple			wt	wt	wt	wt
Rv0678.	CFZ	15-0948	01-1738	13-0478	Lineage 2	2	0.25	4	8	406	Del C	136	frameshift	indel	Single			wt	wt	wt	wt
Rv0678.	BDQ									250	G->A	84	Ala->Thr	SNP	Single			wt	wt	wt	wt
Rv0678.	BDQ									250	G->A	84	Ala->Thr	SNP	Single			wt	wt	wt	wt
Rv0678.	BDQ									281	G->A	94	Arg->Gln	SNP	Single			wt	wt	wt	wt
Rv0678.	BDQ									281	G->A	94	Arg->Gln	SNP	Single			wt	wt	wt	wt
Rv0678.	BDQ									281	G->A	94	Arg->Gln	SNP	Single			wt	wt	wt	wt
Rv0678.	BDQ									281	G->A	94	Arg->Gln	SNP	Single			wt	wt	wt	wt
wt	CFZ	13-0010	no longer available			2	0.5			wt	wt	wt	wt	wt	wt		wt*	wt	wt	wt	wt	wt
wt	CFZ	13-0011	no longer available			2	0.5			wt	wt	wt	wt	wt	wt			wt	wt	wt	wt	wt
wt	CFZ	13-0472	01-1735	01-1735	Lineage 2	2	0.25	4	8	wt	wt	wt	wt	wt	wt		wt*	wt	wt	wt	wt	wt

## Sheet: Table S2
Table S2. Mutations described in patients through the litterature (public database)
Gene	Allele	aa	Type	aa substitution	Allele substitution	BDQ MIC ug/mL	CFZ MIC ug/mL	MIC method	References	Previously exposed to antiTB treatment	Previously exposed to BDQ or CFZ
intergenic region	-44	NA	SNP	NA	C->A	0.24	NA		Villelas et al, 2017	No	No
intergenic region	-13	NA	indel	NA	Ins IS6110	0.48	NA		Villelas et al, 2017	No	No
Intergenic region	-11	NA	SNP	NA	C->A	0.015	NA		Villelas et al, 2017	No	No
Rv0678	2	1	SNP	V1A	c	NA/6.4/>2/0.5	1/>4/NA/NA		Bloemberg et al 2015/Hoffman et al 2016	Yes	Yes
Rv0678	5	2	SNP	S2I	t	0.73	4		Xu et al 2018	Yes	No
Rv0678	6	2	SNP	S2R	aga	0.06	0.12		CRyPTIC	NA	NA
Rv0678	11	4	SNP	N4T	acc	0.06-0.12	0.12		CRyPTIC	NA	NA
Rv0678	15	5	indel	5fs	15 del c	0.5	0.25		CRyPTIC	NA	NA
Rv0678	29	6	indel	6fs	18 del gg	0.5	NA		Veziris et al 2017	No	No
Rv0678	27	6	indel	6fs	16 del gg	0.5	NA		Battaglia et al 2020	NA	Yes
Rv0678	23	8	SNP	D8G	ggt	0.06	NA		CRyPTIC	NA	NA
Rv0678	29	10	indel	10fs	29 del t	0.25	0.12		CRyPTIC	NA	NA
Rv0678	28	10	indel	10fs	28 ins t	0.12	≤0.06		CRyPTIC	NA	NA
Rv0678	30	10	SNP	M10I	atc	0.12	NA		CRyPTIC	NA	NA
Rv0678	32	11	indel	11fs	32 del g	0.06-0.25	NA		Zimenkov et al 2017	Yes	Yes
Rv0678	33	11	SNP	G11G	t	0.5-2.0	NA		Yang et al 2018	NA	No
Rv0678	41	14	SNP	P14L	ctc	0.12	≤0.06		CRyPTIC	NA	NA
Rv0678	40	14	SNP	P14S	tcc	0.25	0.5		CRyPTIC	NA	NA
Rv0678		15	SNP	D15G	NA	0.25	NA		CRyPTIC	NA	NA
Rv0678	NA	15	SNP	D15D	NA	0.12	NA		Villelas et al, 2017	No	No
Rv0678	56	19	SNP	F19S	tcc	0.5	NA		CRyPTIC	NA	Na
Rv0678	59	20	SNP	V20G	NA	0.25/2/0.25/0.25	NA/2/NA/4		Ghodousi et al 2019/Ghodousi et al 2019/Nimmo et al 2020/Nimmo et al 2020	Yes/Yes/NA/NA	Yes/Yes/No/No
Rv0678	59	20	SNP	V20A	gcc	0.12	0.12		CRyPTIC	NA	NA
Rv0678	61	21	SNP	E21K	aaa	0.06	0.12		CRyPTIC	NA	NA
Rv0678	63	21	SNP	E21D	c	0.5-1.0	NA		Yang et al 2018	NA	No
Rv0678	67	23	SNP	M23V	gtg	<=0.015	≤0.06		CRyPTIC	NA	NA
Rv0678		23	SNP	M23L	NA	0.12	NA		Zimenkov 2017	Yes	Yes
Rv0678		25	indel	25fs		NA	NA	96-well broth microdilution plate	Saeed et al, 2022	NA	No
Rv0678	87	29	SNP	S29S	tct	0.12	0.12		CRyPTIC	NA	NA
Rv0678	91	31	SNP	S31R	c	0.5	NA		Yang et al 2018	NA	No
Rv0678	95	32	SNP	L32S	tcg	0.12	0.12		CRyPTIC	NA	NA
Rv0678	97	33	SNP	T33A	g	4-8/0.5/>2	4/2/NA		Andries et al 2014	Yes	Yes
Rv0678	98	33	SNP	T33S	g	2	NA		Yang et al 2018	NA	No
Rv0678	107	36	SNP	A36V	t	NA/0.5	1/4		Andries et al 2014	Yes	Yes
Rv0678	107	36	indel	36fs	107 ins g	0.25	0.25		CRyPTIC	NA	NA
Rv0678	108	36	SNP	A36A	gct	0.06	NA		CRyPTIC	NA	NA
Rv0678	112	38	SNP	R38*	t	2/0.03	2/≤0.06		CRyPTIC	NA	NA
Rv0678	116	39	SNP	L39S	c	0.12	NA		Villelas et al, 2017	No	No
Rv0678	119	40	SNP	L40S	c	1/0.06	2/0.12		CRyPTIC	NA	NA
Rv0678	120	40	SNP	L40F	ttc	0.5/NA	NA/NA	96-well broth microdilution plate	CRyPTIC/Saeed et al, 2022	NA	NA
Rv0678	118	40	SNP	L40M	atg	0.5	NA		CRyPTIC	NA	NA
Rv0678	118	40	SNP	L40V	gtg	≤0.015	0.12		CRyPTIC	NA	NA
Rv0678	124	42	SNP	W42R	cgg	0.25/0.12	0.25/2		CRyPTIC/Villelas et al 2017	NA/No	NA/No
Rv0678	127	43	SNP	L43L	ttg	0.06	0.12		CRyPTIC	NA	NA
Rv0678		46	indel	46fs	136 ins g	1	NA		Nimmo et al 2020	Yes	Yes
Rv0678	137	46	indel	46fs	137 ins g	0.25	1		CRyPTIC	NA	NA
Rv0678	136	46	SNP	C46R	cgt	0.25-1	NA		CRyPTIC	NA	NA
Rv0678	138	46	indel	46fs	138 ing g	0.5/0.125-0.25/2/>1/1	0.25/NA/4/NA/NA/0.5		CRyPTIC/Ghodousi et al 2019/Ghodousi et al 2019/de Vos et al 2019/Nimmo et al 2020/Liu et al 2020	NA/Yes/Yes/Yes/Yes	NA/Yes/Yes/Yes/Yes
Rv0678	138	46	indel	46fs	138 ins ga	>1	NA		de Vos et al 2019	Yes	Yes
Rv0678		47	indel	47fs	139 ins g	0.25	NA		Zimenkov et al 2017	Yes	No
Rv0678		47	indel	47fs	140 ins g	0.25	NA		Veziris et al 2017	Yes	Yes
Rv0678		47	indel	47fs	NA	0.5	2/NA		Nimmo et al 2020	Yes	Yes
Rv0678	141	47	indel	47fs	141 ins c	0.06-0.25/0.5/4/0.5	0.06-1/NA/4/NA		CRyPTIC/Ghodousi et al 2019/Ghodousi et al 2019/Nimmo et al 2020	NA/Yes/Yes/Yes	NA/Yes/Yes/Yes
Rv0678		48	indel	48fs	144 ins c	0.25	NA		Zimenkov et al 2017	Yes	Yes
Rv0678	143	48	SNP	P48L	ctc	0.25-0.5	0.12		CRyPTIC	NA	NA
Rv0678			indel	49fs	ins C		2	96-well broth microdilution plate	Liu et al 2020	Yes	Yes
Rv0678		49	indel	E49fs	NA	0.03-0.25	0.25-2		Nimmo et al 2020	NA	No
Rv0678	149	50	SNP	R50Q	cag	0.25/NA	NA/0.25	96-well broth microdilution plate	CRyPTIC/Saeed et al, 2022	NA	NA
Rv0678	148	50	SNP	E50W	t	0,48	NA		Villelas et al, 2017	No	No
Rv0678	152	51	SNP	Q51R	g	0.25-0.5/2/NA	0.5-1/4/1		CRyPTIC	NA	NA
Rv0678	151	51	SNP	Q51K	aag	0.25	1		CRyPTIC	NA	NA
Rv0678		52	SNP	S52F	NA	0.48	NA		Villelas et al, 2017	No	No
Rv0678	154	52	SNP	S52P	ccc	0.06	0.12		CRyPTIC	NA	NA
Rv0678	158	53	SNP	S53L	t	0.39/0.25-0.4/0.25/NA	2.09/2/2/1		Xu et al 2017/Xu et al 2017/Pang et al 2017	NA/NA/NA	No/No/No
Rv0678		53	SNP	S53P	NA	0.5/0.5/1	2-4/2-4/NA		Xu et al 2017/[26]	NA	No
Rv0678	165	55	SNP	E55D	gac	0.06	≤0.06-0.5		CRyPTIC	NA	NA
Rv0678		58	indel	58fs	172 ins IS6110	0.5	1		Andries et al 2014	Yes	Yes
Rv0678	176	59	SNP	A59V	t	0.48/NA	NA/1		Villelas et al 2017	No	No
Rv0678		62	SNP	A62V	NA	0.48	NA		Villelas et al 2017	No	No
Rv0678	184	62	SNP	A62T	acc	0.12	0.5		CRyPTIC	NA	NA
Rv0678	189	63	SNP	S63R	a	0.5-4	1.25/4		Hartkoorn et al 2014	actually selected in vitro
Rv0678	187	63	SNP	S63G	A->G	0,48	NA		Villelas et al, 2017	No	No
Rv0678		63	SNP	S63R		0.25	0.5	96-well broth microdilution plate	Saeed et al, 2022
Rv0678				64fs		NA	NA	96-well broth microdilution plate	Saeed et al, 2022
Rv0678	192	64	indel	64fs	192 ins g	0.03-0.25/1-4/0.5/4	0.12/2-4/NA/4		CRyPTIC,Ghodousi et al 2019	NA/Yes	NA/Yes
Rv0678	192	64	indel	64fs	192 ins g	≤0.008-0.03	≤0.03-≤0.06		CRyPTIC	NA	NA
Rv0678	192	64	indel	64fs	192 ins c	>1	NA		de Vos et al 2019	Yes	Yes
Rv0678	195	65	SNP	G65G	gga	0.03	≤0.06		CRyPTIC	NA	NA
Rv0678		66	indel	66fs	198 ins g	0.24-1	NA		Villelas et al, 2017	No	No
Rv0678		67	indel	67fs	NA	0.25-0.5/1-2	2/NA		Nimmo et al 2020	NA	No
Rv0678	199	67	SNP	I67L	ctc	0.5	0.12		CRyPTIC	NA	NA
Rv0678	200	67	SNP	I67S	agc	0.5	0.25		CRyPTIC	NA	NA
Rv0678	203	68	SNP	S68N	aac	0.5	2		CRyPTIC	NA	NA
Rv0678	208	70	SNP	N70D	gat	0.25	NA		CRyPTIC	NA	NA
Rv0678	211	71	indel	71fs	211 del t	0.03	≤0.06		CRyPTIC	NA	NA
Rv0678		71	indel	71fs	212 del c	0.5	1		Andries et al 2014	Yes	Yes
Rv0678	214	72	SNP	R72W	t	0.06-0.25/1-2/8/1	≤0.06->4/2/2/NA		CRyPTIC	NA	NA
Rv0678	215	72	SNP	R72Q	a	0.757	2.77		Xu et al 2017	NA	No
Rv0678	220	74	SNP	L74V	gtg	0.25	0.12		CRyPTIC	NA	NA
Rv0678		75	indel	75fs	224 ins a	0.24	NA		Villelas et al 2017	No	No
Rv0678	222	75	SNP	I75V	gtc	≤0.015	≤0.06		CRyPTIC	NA	NA
Rv0678		78	SNP	G78A		0.12	NA		Zimenkov 2017	Yes	Yes
Rv0678	236	79	SNP	F79L	tta	0.12	0.12		CRyPTIC	NA	NA
Rv0789		79	SNP	F79S		0,03			Zimenkov 2017	Yes	Yes
Rv0678	239	80	SNP	I80S	agt	0.03	≤0.06		CRyPTIC	NA	NA
Rv0678		83	SNP	L83F	NA	0.5	NA		CRyPTIC	NA	NA
Rv0678	248	83	SNP	L83P	c	0.25/>2	1/NA		CRyPTIC	NA	NA
Rv0678	251	84	SNP	A84V	t	0.06/1-2	≤0.06/1-2		CRyPTIC	NA	NA
Rv0678		84	SNP	A84T	acg	0.06	0.12		CRyPTIC	NA	NA
Rv0678	254	85	SNP	V85A	gcc	0.25/0.12	0.25		CRyPTIC/Zimenkov et al 2017	NA/Yes	NA/Yes
Rv0678	256	86	SNP	A86T	G->A	0,12	NA		Villelas et al, 2017	No	No
Rv0678	259	87	SNP	G87R	cgg	0.06	NA		CRyPTIC	NA	NA
Rv0678	263	88	SNP	D88G	A->G	0,12	NA		Villelas et al, 2017	No	No
Rv0678	265	89	SNP	R89L	t	0.12/NA	0.12/1		CRyPTIC	NA	NA
Rv0678	268	90	SNP	R90C	tgc	0.06-0.5/1	≤0.06-0.25/NA		CRyPTIC/Yang et al 2018	NA/NA	NA/No
Rv0678	274	92	indel	92fs	274 ins a	0.25/1/1	0.5/2/NA		CRyPTIC, Villelas et al 2017	NA/No	NA/No
Rv0678		93	SNP	F93D	NA	0.25	NA		Nimmo et al 2020	NA	NA
Rv0678		93	SNP	F93S	NA	0.25	1		Nimmo et al 2020	NA	No
Rv0678		94	SNP	R94W	NA	2	4		Andres et al 2020	Yes	Yes
Rv0678		96	SNP	R96W	NA	0.25	NA		Battaglia et al 2020	NA	Yes
Rv0678	286	96	SNP	R96G	ggg	0.25	0.25		CRyPTIC	NA	NA
Rv0678		96	indel	R96G			1	96-well broth microdilution plate	Liu et al 2020	Yes	Yes
Rv0678		96	SNP	R96Q		0,25	NA		Martinez et al, 2018	NA	No
Rv0678	287	96	SNP	R96L	ctg	0.25	NA		CRyPTIC	NA	NA
Rv0678	291	97	indel	97fs	291 del t	0.03/0.25	≤0.06/NA		CRyPTIC/Zimenkov et al 2017	NA/Yes	NA/Yes
Rv0678		98	SNP	A98V		0,25			Zimenkov 2017	Yes	Yes
Rv0678	292	98	SNP	N98D	gac	0.25	≤0.06-0.12/NA/0.75-1/NA		CRyPTIC/Yang et al 2018/Beckert et al 2020/Wang et al 2021	NA/NA/Not to BDQ, exposure to CFZ not excluded	NA/No/Not to BDQ, exposure to CFZ not excluded
Rv0678	296	99	SNP	A98V	t	1-2/0.25	1-2/NA		Zimenkov et al 2017	Yes	Yes
Rv0678	302	101	SNP	A101E	gag	0.25	0.12		CRyPTIC	NA	NA
Rv0678	309	103	SNP	G103G	ggt	0.06	NA		CRyPTIC	NA	NA
Rv0678	307	103	SNP	G103S	agc	0.03-0.12	0.5		CRyPTIC	NA	NA
Rv0678	319	107	SNP	R107C	tgc	0.25	NA		CRyPTIC	NA	NA
Rv0678				R107C		0.5	1	96-well broth microdilution plate	Saeed et al, 2022	NA	No
Rv0678	323	108	SNP	I108T	acc	0.25	0.12		CRyPTIC	NA	NA
Rv0678	322	108	SNP	I108V	gtc	0.12	0.25		CRyPTIC	NA	NA
Rv0678		109	indel	109fs		NA	NA	96-well broth microdilution plate	Saeed et al, 2022	NA	Yes
Rv0678	325	109	indel	109fs	325 ing g	1	NA		CRyPTIC	NA	NA
Rv0678	326	109	SNP	R109Q	cag	<=0.015	0.25		CRyPTIC	NA	NA
Rv0678	329	110	indel	110fs	329 del t	0.12	≤0.06		CRyPTIC	NA	NA
Rv0678		110	indel		delA	NA	2	96-well broth microdilution plate	Liu et al 2020	NA	No
Rv0678		110	SNP	A110V		0.5	0.5		Beckert et al 2020	NA	Not to BD, but exposure to CFZ not excluded
Rv0678		111	SNP	M111K	NA	0.25	NA		Battaglia et al 2020	NA	Yes
Rv0678	334	112	SNP	A112S	G->T	0,48			Villelas et al, 2017	No	No
Rv0678	337	113	SNP	E113K	aaa	0.25	0.25		CRyPTIC	NA	NA
Rv0678	350	117	SNP	L117R	cgg	0.015-0.25/1.54	0.06-0.12/4.16		CRyPTIC Xu et al 2017	NA/NA	NA/No
Rv0678	362	121	SNP	G121E	a	2/0.25	2-4/NA		Zimenkov et al 2017	Yes	No
Rv0678	363	121	SNP	G121G	gga	0.03-0.12	≤0.06		CRyPTIC	NA	NA
Rv0678	361	121	SNP	G121R	agg	0.5	NA		CRyPTIC	NA	NA
Rv0678		121	indel		del G	NA	2	96-well broth microdilution plate	Liu et al 2020	Yes	No
Rv0679				L122P					Zimenkov 2017	Yes	Yes
Rv0678	368	123	SNP	R123K	a	1	NA		Yang et al 2018	NA	No
Rv0678	382	128	indel	128fs	382 del t	≤0.015	≤0.06		CRyPTIC	NA	NA
Rv0678	400	134	indel	134fs	400 del cgacggctgcgg	≤0.015	≤0.06		CRyPTIC	NA	NA
Rv0678	400	134		R134*	t	0.5	1.25		Hartkoorn et al 2014	actually selected in vitro
Rv0678	408	136	SNP	L136L	cta	0.12	NA		CRyPTIC	NA	NA
Rv0678		139	SNP	M139T	NA	0.25	NA		Veziris et al 2017	Yes	Yes
Rv0678	417	139	SNP	M139I	ata	0.25	0.25		CRyPTIC	NA	NA
Rv0678		141	indel	141fs	421 ins g	0.25	NA		Zimenkov et al 2017	Yes	Yes
Rv0678		142	SNP	L142R	NA	0.25-1.0	NA		Zimenkov et al 2017	Yes	Yes
Rv0678		145	indel	145fs	435 del t	0.25	NA		Zimenkov et al 2017	Yes	Yes
Rv0678	437	145	SNP	M146T	t	0.78	1.2		Xu et al 2017	NA	No
Rv0678		146	indel	146fs	438 ins t	0.25	0.5		Nimmo et al 2020	NA	NA
Rv0678	437	146	SNP	M146T	acg	0.03-0.25/0.78/0.25-1	0.06-0.12/0.78/0.5-1		CRyPTIC/Xu et al 2017/Beckert et al 2020	NA/No/NA	NA/No/Not to BDQ, exposure to CFZ not excluded
Rv0678	442	148	SNP	N148H	cac	0.03	≤0.06		CRyPTIC	NA	NA
Rv0678	461	154	indel	154fs	461 del t	0.12	0.5		CRyPTIC	NA	NA
Rv0678	460	154	SNP	L154L	ttg	0.06	0.12		CRyPTIC	NA	NA
Rv0678	465	155	indel	155fs	465 ins c	0.12/1-2	0.25/2		CRyPTIC	NA	NA
Rv0678	464	155	indel	155fs	464 ins gc	0.5	1		CRyPTIC	NA	NA
Rv0678	467	156	SNP	R156Q	caa	0.03	≤0.06		CRyPTIC	NA	NA
Rv0678		157	SNP	Y157A		0.125	2		Pang et al 2017	NA	No
Rv0678	474	158	SNP	S158R	agg	0.015	≤0.03		CRyPTIC	NA	NA
Rv0678	485	162	SNP	G162E	gaa	≤0.015-0.06	≤0.06		CRyPTIC	NA	NA
Rv0678	492	164	indel	164fs	492 ins ga	0.25	NA		CRyPTIC	NA	NA
Rv1305	54	18	SNP	A18A	gca	0.5	0.25		CRyPTIC	NA	NA
Rv1305	NA	28	SNP	D28N	NA	0.12	NA		Zimenkov et al 2017	Yes	Yes
Rv1305	183	61	SNP	E61D	gac	0.25-2/2-≥10/0.25-0.96	0.06-0.12/1/NA		CRyPTIC	NA	NA
Rv1205	183	61	SNP	E61E	G->A	0,063	NA		Martinez et al, 2018	NA	No
Rv1305	187	63	SNP	A63P	c	>8/>8/≥10-≥20/>8/1.92-3.84/4	NA/0.5/NA/1-2/2/NA/NA		Andres et al 2020	Yes	Yes
Rv1305	NA	63	SNP	A63V	NA	1	NA		Zimenkov et al 2017	Yes	Yes
Rv1305	NA	66	SNP	I66V	NA	0,125	NA		Martinez et al, 2018	NA	No
Rv1305	198-199	67	indel	67fs	Ins G	0,24/0,48/1	NA		Villelas et al, 2017	No	No
Rv1979c	114	38	SNP	E38D	gac	0.25	0.12		CRyPTIC	NA	NA
Rv1979c	151	51	SNP	Y51N	aat	0.25	NA		CRyPTIC	NA	NA
Rv1979c	155	52	SNP	V52G	c	0.08	1.2		Xu et al 2017	Yes	No
Rv1979c	747	249	SNP	D249E	gag	0.5	0.12		CRyPTIC	NA	NA
Rv1979c	1226	409	SNP	R409Q	caa	0.25-0.5	0.06-0.5		CRyPTIC	NA	NA
Rv1979c		478	SNP	P478G		0.03/0.5	NA/0.5		Ghodousi et al 2019	Yes	No
Rv1979c	129				g				WHO catalogue 2021
Rv1979c		286	SNP	D286G					WHO catalogue 2021
Rv1979c				c-389a					WHO catalogue 2021
Rv2535c	133	45	SNP	V45L	ctg	0.12	≤0.06-0.25		CRyPTIC	NA	NA
Rv2535c	136	46	SNP	F46L	ctc	0.12	NA		CRyPTIC	NA	NA
Rv2535c	578	193	SNP	I193T	acc	0.12	0.12-0.25		CRyPTIC	NA	NA
Rv2535c	589	197	SNP	G197R	agg	0.12	0.06		CRyPTIC	NA	NA
Rv2535c	804	268	SNP	A268A	gcg	0.12	0.12		CRyPTIC	NA	NA
Rv2535c	873	291	SNP	G291G	ggg	0.12	NA		CRyPTIC	NA	NA
Rv2535c	982	328	SNP	V328F	ttc	0.12	≤0.06		CRyPTIC	NA	NA
Rv0678	323	108	SNP	I108T	c	0.5	NA	Poportional method, LJ medium	Yang et al 2020	Yes	No
Rv0678	265	89	SNP	F89F	t	0.25	NA	Poportional method, LJ medium	Yang et al 2020	No	No
Rv0678		57	indel	57fs	delG	0.25	NA	Poportional method, LJ medium	Yang et al 2020	No	No
Rv0678	263	88	SNV	I88V	g	0.25	NA	Poportional method, LJ medium	Yang et al 2020	No	No
Rv0678	5	2	SNV	S2I	t	0.25	NA	Poportional method, LJ medium	Yang et al 2020	No	No
RV0678	185	62	SNV	A62V	T	0.12	NA	Poportional method, LJ medium	Yang et al 2020	Yes	No
Rv0678	16		indel		delG	2	1	MGIT	Chesov et al 2022	Yes	Yes
Rv0679	193		indel		delg	2	1	MGIT	Chesov et al 2022	Yes	Yes
Rv0678		24	SNP	G24D		2	1	MGIT	Chesov et al 2022	Yes	YEs
Rv0678		58	SNP	T58P		2	1	MGIT	Chesov et al 2022	Yes	Yes
Rv0678	193		indel		delg	2	1	MGIT	Chesov et al 2022	Yes	Yes
Rv0678		63	SNP	S63G		2	1	MGIT	Chesov et al 2022	Yes	Yes
Rv0678	192		indel		insg	2	2	MGIT	Chesov et al 2022	Yes	Yes
Rv0678		142	SNP	L142P		>2	2	MGIT	Chesov et al 2022	Yes	Yes
Rv0678	136		indel		insg	>2	2	MGIT	Chesov et al 2022	Yes	Yes
Rv0678	141		indel		insc	>2	2	MGIT	Chesov et al 2022	Yes	Yes
Rv0678	195		indel		inst	>2	2	MGIT	Chesov et al 2022	Yes	Yes
Rv0678		66	SNP	G66W		>2	2	MGIT	Chesov et al 2022	Yes	Yes
Rv0678	436		indel		inst	>2	>2	MGIT	Chesov et al 2022	Yes	Yes
Rv0678		72	SNP	R72W		>2	>2	MGIT	Chesov et al 2022	Yes	Yes
Rv1305		66	SNP	I66M		>2	<0.05	MGIT	Chesov et al 2022	Yes	Yes
Rv1305		63	SNP	A63P		>2	>2	MGIT	Chesov et al 2022	Yes	Yes
Rv1305		61	SNP	E61D		>2	1	MGIT	Chesov et al 2022	Yes	Yes
Rv1305			SNP	A18A		NA	NA	96-well broth microdilution plate	Saeed et al, 2022	NA	No
Rv0676c			SNP	D767N					WHO catalogue 2021
Rv0676c			SNP	T794I					WHO catalogue 2021
Rv0676c			SNP	I948V					WHO catalogue 2021
Rv0676c			SNP	F696L					WHO catalogue 2021

## Sheet: Table S3
Table S3. In vitro selected variants associated to bedaquiline and/or clofazimine resistance described in the literature (public database)
Gene	allele	Amino Acid position	Type	aa substitution	Allele substitution	BDQ MIC µg/mL	CFZ MIC µg/mL	Phenotype interpretation BDQ- R, B, S	Phenotype interpretation CFZ- R, B, S	References
Rv0678	-9	-3	indel	promotor	-9 ins g	2	1	R	S	Sonnenkalb et al 2021
Rv0678	2	1	SNP	V1A	c	NA/6.4/>2/0.5	1/>4/NA/NA	R	R	Zhang et al 2015/Ismail et al 2019
Rv0678	16	6	indel	6fs	16 del g	1	2	R	R	Sonnenkalb et al 2021
Rv0678	26	9	indel	9fs	26 del ag	2	NA	R	NA	Sonnenkalb et al 2021
Rv0678	29	10	indel	10fs	29 ins t	NA	1	NA	R	Zhang et al 2015
Rv0678	40	14	indel	14fs	40 del c	2	2	R	R	Sonnenkalb et al 2021
Rv0678	49	17	indel	17fs	49 del a	2	2	R	R	Sonnenkalb et al 2021
Rv0678	58	20	SNP	V20F	t	NA	1	NA	NA	Zhang et al 2015
Rv0678	62	21	indel	21fs	62 del a	2	1	R	S	Sonnenkalb et al 2021
Rv0678	63	21	SNP	E21D	t	>8	NA	R	NA	Ismail et al 2018
Rv0678	65	22	SNP	Q22L	t	8	4	R	R	Ismail et al 2019
Rv0678	71	24	SNP	G24V	T	2	2	R	R	Sonnenkalb et al 2021
Rv0678	74	25	SNP	G25D	a	NA	≥4	NA	R	Ismail et al 2018
Rv0678	73	25	SNP	G25S	a	2	NA	R	NA	Sonnenkalb et al 2021
Rv0678	89	30	indel	30fs	89 del g	2	2	R	R	Sonnenkalb et al 2021
Rv0678	97	33	SNP	T33A	g	4-8/0.5/>2	4/2/NA	R	R	Ismail et al 2019
Rv0678	98	33	SNP	T33N	a	NA	1	NA	R	Zhang et al 2015
Rv0678	107	36	SNP	A36V	t	NA/0.5	1/4	R	R	Zhang et al 2016
Rv0678		36	SNP	A36T		1	NA	R	NA	Ismail et al 2019
Rv0678	112	38	SNP	R38	t	2/0.03	2/≤0.06	R/S	R/S	Sonnenkalb et al 2021
Rv0678	113	38	SNP	R38P	c	1	2	R	R	Sonnenkalb et al 2021
Rv0678	119	40	SNP	L40S	c	1/0.06	2/0.12	R/S	R	Sonnenkalb et al 2021
Rv0678	120	40	indel	40fs	120 del g	1	2	R	R	Sonnenkalb et al 2021
Rv0678		42	SNP	W42		>2	NA	R	NA	Ismail et al 2019
Rv0678	128	43	SNP	L43R	g	NA/1	1/2	R	R	Zhang et al 2015/Sonnenkalb et al 2021
Rv0678	128	43	SNP	L43P	c	1-2	2	R	R	Sonnenkalb et al 2021
Rv0678	131	43	SNP	L44P	c	1/NA	2/≥4	R	R	Sonnenkalb et al 2021/Ismail et al 2018
Rv0678	137	46	SNP	C46Y	a	NA	1	NA	R	Zhang et al 2015
Rv0678	136	46	SNP	C46R	cgt	0.25-1	NA	R	NA	Ismail et al 2019
Rv0678	148	50	SNP	R50W	t	1/3.658	2/7.48	R	R	Sonnenkalb et al 2021/Xu et al 2017
Rv0678	152	51	SNP	Q51R	g	0.25-0.5/2/NA	0.5-1/4/1	R	R	Sonnenkalb et al 2021/Zhang et al 2015
Rv0678	158	53	SNP	S53L	t	0.39/0.25-0.4/0.25/NA	2.09/2/2/1	R	R	Zhang et al 2015
Rv0678		53	SNP	S53P	NA	0.5/0.5/1	2-4/2-4/NA	R	R	Ismail et al 2019
Rv0678	160	54	SNP	E54	t	2	2	R	R	Sonnenkalb et al 2021
Rv0678	163	55	SNP	E55	t	1	2	R	R	Sonnenkalb et al 2021
Rv0678	170	57	SNP	A57E	a	2	2	R	R	Sonnenkalb et al 2021
Rv0678	176	59	SNP	A59V	t	0.48/NA	NA/1	R	R	Zhang et al 2015
Rv0678	185	62	SNP	A62D	a	2	2	R	R	Sonnenkalb et al 2021
Rv0678	188	63	SNP	S63N	a	NA/0.25	0.5/NA	NA	R	Zhang et al 2015/[28]
Rv0678	187	63	SNP	S63G	g	2	2	R	R	Sonnenkalb et al 2021
Rv0678	189	63	SNP	S63R	a	0.5-4	1.25/4	R	R	Ismail et al 2019
Rv0678	192	64	indel	64fs	192 ins g	0.03-0.25/1-4/0.5/4	0.12/2-4/NA/4	R	R	Sonnenkalb et al 2021
Rv0678	193	65	indel	65fs	193 ins a	NA	1	NA	R	Zhang et al 2015
Rv0678	193	65	indel	65fs	193 del g	1-2/NA/8	2-4/1/2-4	R	R	Sonnenkalb et al 2021/Zhang et al 2015/Ismail et al 2019
Rv0678	194	65	SNP	G65E	a	NA	0.5-1.0	NA	R	Zhang et al 2015
Rv0678	197	66	SNP	G66V	t	NA	0.5	NA	R	Zhang et al 2015
Rv0678	197	66	SNP	G66E	a	2	1	R	S	Sonnenkalb et al 2021
Rv0678		67	indel	67fs	NA	0.25-0.5/1-2	2/NA	R	R	Ismail et al 2019
Rv0678	201	67	indel	67fs	201 del t	>8	NA	R	NA	Ismail et al 2018
Rv0678	202	68	SNP	S68G	g	1-2/NA	2/≥1	R	R	Sonnenkalb et al 2021/Zhang et al 2015
Rv0678	204	68	SNP	S68R	a	NA	≥4	NA	R	Ismail et al 2018
Rv0678	214	72	SNP	R72W	t	0.06-0.25/1-2/8/1	≤0.06->4/2/2/NA	S-R	S-R	Sonnenkalb et al 2021/Ismail et al 2019
Rv0678	215	72	SNP	R72L	t	2-4	4-6	R	R	Sonnenkalb et al 2021
Rv0678	221	74	SNP	L74P	c	1-2/1	2-4/NA	R	R	Sonnenkalb et al 2021/Ismail et al 2019
Rv0678	226	76	SNP	Q76	t	NA	0.5	NA	R	Zhang et al 2015
Rv0678	228	76	indel	76fs	228 ins t	2	NA	R	NA	Sonnenkalb et al 2021
Rv0678		78		T78G
Rv0678	235	79	SNP	F79V	g	1	2	R	R	Sonnenkalb et al 2021
Rv0678	236	79	SNP	F79C	g	1	2	R	R	Sonnenkalb et al 2021
Rv0678	248	83	SNP	L83P	c	0.25/>2	1/NA	R	R	Ismail et al 2019
Rv0678	251	83.6667	SNP	A84E	a	NA	1	NA	R	Zhang et al 2015
Rv0678	251	84	SNP	A84V	t	0.06/1-2	≤0.06/1-2	S/R	S/R	Sonnenkalb et al 2021
Rv0678	263	88	indel	88fs	263 ins t	2	1	R	S	Sonnenkalb et al 2021
Rv0678	265	89	SNP	R89L	t	0.12/NA	0.12/1	B	B/S	Zhang et al 2015
Rv0678	269	90	SNP	R90P	c	NA	0.5	NA	R	Zhang et al 2016
Rv0678	274	92	indel	92fs	274 ins a	0.25/1/1	0.5/2/NA	R	R	Sonnenkalb et al 2021
Rv0678	281	94	indel	94fs	281 del g	2	2	R	R	Sonnenkalb et al 2021
Rv0678	291	97	indel	97fs	291 ins a	2	2	R	R	Sonnenkalb et al 2021
Rv0678	292	98	indel	98fs	292 del g	2/NA	2/1	R	R	Sonnenkalb et al 2021
Rv0678		98	indel	N98fs		>2	NA	R	NA	Ismail et al 2019
Rv0678	296	99	SNP	A99V	t	1-2/0.25	1-2/NA	R	B	Sonnenkalb et al 2021
Rv0678	304	102	SNP	A102T	a	1-4/NA	2-4/1	R	R	Sonnenkalb et al 2021/Zhang et al 2015
Rv0678	305	102	SNP	A102V	t	NA	1	NA	R	Zhang et al 2015
Rv0678		102	SNP	A102P		>2	NA	R	NA	Ismail et al 2019
Rv0678	307	103	SNP	G103R	c	1	2	R	R	Sonnenkalb et al 2021
Rv0678	341	114	SNP	L114P	c	2/NA	2/1	R	R	Sonnenkalb et al 2021/Zhang et al 2015
Rv0678	343	115	SNP	Q115	tag	0.12/2	0.25/2	B/R	R	Sonnenkalb et al 2021
Rv0678	353	118	SNP	A118D	c	1	2	R	R	Sonnenkalb et al 2021
Rv0678	360	120	indel	120fs	360 del g	1-4	2-4	R	R	Sonnenkalb et al 2021
Rv0678	362	121	SNP	G121E	a	2/0.25	2-4/NA	R	R	Sonnenkalb et al 2021
Rv0678	364	122	indel	122fs	364 ins	NA	≥1	NA	R	Zhang et al 2015
Rv0678	365	122	SNP	L122P	c	2/NA	2/1	R	R	Sonnenkalb et al 2021/Zhang et al 2015
Rv0678	371	124	indel	124fs	371 del CGCTGGGC	NA	1	NA	R	Zhang et al 2015
Rv0678		124	SNP	T124G		NA	NA	NA	NA	Guo et al, 2022
Rv0678	374	125	indel	125fs	374 del t	2	2	R	R	Sonnenkalb et al 2021
Rv0678	374	125	SNP	L125P	c	2	2	R	R	Sonnenkalb et al 2021
Rv0678	395	132	SNP	R132P	c	2	2	R	R	Sonnenkalb et al 2021
Rv0678	403	135	SNP	R135G	g	4	≥4	R	R	Ismail et al 2019
Rv0678	403	135	SNP	R135W	t	2	2	R	R	Sonnenkalb et al 2021
Rv0678	407	136	SNP	L136P	c	2/NA/4-8	2-4/≥4/1	R	R	Sonnenkalb et al 2021/Ismail et al 2018/Ismail et al 2019
Rv0678		138	indel	138fs		>2	NA	R	NA	Ismail et al 2019
Rv0678	417	139	indel	139fs	417 ins CGGGATCTGTTGGCATATAT	1-2	2	R	R	Sonnenkalb et al 2021
Rv0678	425	142	indel	142fs	425 del t	2	2	R	R	Sonnenkalb et al 2021
Rv0678	426	142	indel	142fs	426 ins TTGGCATA	2	NA	R	NA	Sonnenkalb et al 2021
Rv0678	435	145	SNP	Y145	g	1-2	2	R	R	Sonnenkalb et al 2021
Rv0678	444	148	indel	148fs	444 del cg	NA	1	NA	R	Zhang et al 2015
Rv0678	451	151	SNP	S151P	c	2	2	R	R	Sonnenkalb et al 2021
Rv0678	461	154	SNP	L154P	c	2/>8	2/NA	R	R	Sonnenkalb et al 2021/Ismail et al 2018/Ismail et al 2019/[18]/Ismail et al 2019
Rv0678	466	156	SNP	R156	t	2/NA	2/0.5-≥1	R	R	Sonnenkalb et al 2021/Zhang et al 2015
Rv0678		156	indel	156fs		>2	NA	R	NA	Ismail et al 2019
Rv0678	-	-	inversion	-	-	2	2	R	R	Sonnenkalb et al 2021
Rv1305	63	21	SNP	E21P	t	>8	NA	R	NA	Ismail et al 2019
Rv1305	83	28	SNP	D28A	c	>8	NA	R	NA	Ismail et al 2020
Rv1305	83	28	SNP	D28G	g	≥10/>8/4/0.5/>2	NA/NA/0.25-0.5/NA/NA	R	S	Sonnenkalb et al 2021/Ismail et al 2018/Ismail et al 2019/[18]/Ismail et al 2019
Rv1305		28	SNP	D28P	ggc	0.3	NA	R	NA	Huitric 2010
Rv1305	83	28	SNP	D28V	t	>8/≥4-≥8/0.48	NA/0.25-0.5/NA	R	S	Sonnenkalb et al 2021/Ismail et al 2019/Huitric 2010
Rv1305		59	SNP	L59V		0.25	NA	R	NA	Segala et al 2018
Rv1305	183	61	SNP	E61D	t	≥8/>8/0.5-1/≥2	1-2/NA/NA/NA	R	B	Sonnenkalb et al 2021/Ismail et al 2018/Segala et al 2018/Ismail et al 2019
Rv1305	183	61	SNP	E61D	gac	0.25-2/2-≥10/0.25-0.96	0.06-0.12/1/NA	R	S/B	Sonnenkalb et al 2021/Huitric 2010
Rv1305	187	63	SNP	A63P	c	>8/>8/≥10-≥20/>8/1.92-3.84/4	NA/0.5/NA/1-2/2/NA/NA	R	B	Ismail et al 2019/Ismail et al 2019/Sonnenkalb et al 2021/Huitric 2010/Segala et al 2018
Rv1305		66	SNP	I66M	atg	0.48/1	NA	R	NA	Huitric 2010/Segala et al 2018
Rv2535c		14	indel	14fs	40 ins c	0.12	0.5-1.0	B	R	Almeida et al 2016
Rv2535c		44	SNP	L44P		0.12	0.5-1.0	B	R	Almeida et al 2016
Rv2535c		271	indel	271fs	811 ins c	0.12	0.5-1.0	B	R	Almeida et al 2016
Rv0678	400	124	SNP	R124*	t	0.5	NA	R	NA	Degiacomi et al 2020
Rv0678	120	40	SNP	L40F	c	0.5	NA	R	NA	Degiacomi et al 2020
Rv0678	271	91	SNP	T91P	c	0.5	NA	R	NA	Degiacomi et al 2020
Rv0678	61	21	SNP	E21*	t	0.5	NA	R	NA	Degiacomi et al 2020
Rv0678	197	66	SNP	G66E	a	0.25	NA	S	NA	Degiacomi et al 2020
Rv1305	187	63	SNP	A63P	c	8	NA	R	NA	Degiacomi et al 2020
Rv1305	83	28	SNP	D28A	c	2	NA	R	NA	Degiacomi et al 2020
Rv1305	84	29	SNP	D28G	g

## Sheet: Table S4
Table S4. Primers used in this study for PCR and Sanger sequencing
Gene	Primer	5’->3’ sequence
Rv0678	CV010	ATGGCGACCACAACCAGG
	CV017	TTTTACGCGTGTTGCTCATCAGTCGTCCTC
atpE	CV055	ATGGAGCTCGAAGAGGAACA
	CV056	AACACCGAGAATTCGACTGG
pepQ		ATCAATGCCCCCTGGAAC
		GCACGTTCTTCAACTTGGTG

## Sheet: Table S5
Table S5. Free energy change (ΔΔG) between WT and mutant average stabilities calculated with FoldX. Only nonsynonimous SNP mutation for Rv0678 , pepQ and atpE are considered (private database).
Gene	aa substitution	Allele substitution	ΔΔG (kcal/mol)	Destabilizing mutation (ΔΔG > 0 )	MIC BDQ (µg/mL)	MIC CFZ (µg/mL)	MIC BDQ fold increase	MIC CFZ fold increase
atpE	A63P	G->C	1.496	Yes	2	2	64	4
atpE	E61D	G->C	1.007	Yes	1	1	32	2
atpE	D28G	A->G	0.434553	No	0.25	0.5	8	2
atpE	I66M	C->G	0.189567	No	0.5	1	16	4
Rv0678	T33A	A->G	1.45	Yes	0.5	2	8	4
Rv0678	C46R	T->C	10.89	Yes	0.5	2	8	4
Rv0678	R50Q	G->C	0.27	No	0.25	2	8	8
Rv0678	W42R	T->C	3.30	Yes	0.25	2	4	4
Rv0678	Q51R	A->G	0.197	Yes	0.25	2	8	8
Rv0678	R72W	C->T	-0.199	No	0.25	2	8	8
Rv0678	R96W	C->T	-0.064	No	0.5	2	8	4
Rv0678	A99V	C->T	4.23	Yes	0.5	4	32	32
Rv0678	I108T	T->C	1.85	Yes	0.5	1	16	8
Rv0678	G121R	G->A	-0.682	No	0.124	4	4	8
Rv0678	M139I	G->T	0.602	Yes	0.5	4	8	8
Rv0678	S63R	C->A	1.98423	Yes	0.5	4	NA	NA
Rv0678	R135W	C->T	-0.90001	Yes	0.5	1	NA	NA
Rv0678	L60P	T->C	6.67638	Yes	0.125	1	NA	NA
Rv0678	E138G, M139L	AGA->GAT	1.14121	Yes	0.5	2	16	8
Rv0678	L117P	T->C	2.30709	Yes	0.25	4	16	8
Rv0678	G103S	G->A	-1.20174	Yes	0.125	1	4	4
Rv0678	L136P	T->C	0.36523	No	0.5	4	32	32
Rv0678	L154P	T->C	5.94878	Yes	0.125	1	4	4
Rv0678	M146I	G->A	0.82755	Yes	0.125	1	4	4
Rv0678	R50Q	G->C	0.27247	Yes	0.25	2	8	8
Rv0678	L125P	T->C	3.13075	Yes	0.25	2	8	8
Rv0678	R82Q	G->A	0.17481	No	0.25	2	8	8
Rv0678	G65A	G->C	-0.46454	No	0.125	0.5	4	2
Rv0678	T33I	C->T	1.30759	Yes	0.25	2	8	8
Rv0678	S63N	G->A	0.81051	Yes	0.25	2	8	8
Rv0678	G78V	G->T	8.96814	Yes	0.25	2	8	8
Rv0678	Q51R	A->G	0.19674	No	0.25	2	8	8
Rv0678	R34W	C->T	-0.96581	Yes	0.5	2	16	8
Rv0678	L44P	T->C	3.55692	Yes	0.5	2	16	8
Rv0678	R82L	G->T	-0.652473	Yes	0.5	2	16	8
Rv0678	S68G	A->G	0.21	No	0.5	1	16	4
Rv0678	G87E	G->A	3.86	Yes	0.5	1	16	4
Rv0678	R105G	C->G	1.47	Yes	0.5	1	16	4
Rv0678	L43P	T->C	6.09	Yes	0.5	2	16	8
Rv0678	I108T	T->C	1.86	Yes	0.5	1	16	4
Rv0678	L154P	T->C	5.95	Yes	0.5	2	16	8
Rv0678	G121R	G->A	-0.68	No	0.125	4	4	8
Rv0678	A71P	G->C	6.54	Yes	0.25	4	8	8
Rv0678	L142P	T->C	2.8	Yes	0.5	2	16	8
Rv0678	R82L	G->T	-0.65	No	0.5	4	16	16
Rv0678	G87E	G->A	3.86	Yes	0.25	2	8	4
Rv0678	L154P	T->C	5.95	Yes	0.25	4	4	8
Rv0678	T33A	A->G	1.45	Yes	0.25	2	4	4
Rv0678	A84V	C->T	-0.2	No	0.25	2	4	4
Rv0678	R94Q	G->A	1.97	Yes	0.25	2	4	4
Rv0678	R96W	C->T	-0.05	No	0.5	2	8	4
Rv0678	L122P	T->C	4.72	Yes	0.25	2	4	4
Rv0678	R107L	G->T	-0.52	Yes	0.5	2	8	4
Rv0678	G65R	G->A	7.29	Yes	0.5	2	8	4
Rv0678	A84T	G->A	-0.3	No	0.25	2	8	8
Rv0678	L95F	G->T	1.64	Yes	0.25	2	8	8
Rv0678	A84E	C->A	-0.23	No	0.5	4	16	16
Rv0678	G41V	G->T	10.02	Yes	0.5	4	16	16
Rv0678	G78V	G->T	8.97	Yes	0.5	4	16	16
Rv0678	R72W	C->T	-0.2	No	0.25	2	8	8
Rv0678	G66V	G->T	1.75	Yes	0.5	2	16	4
Rv0678	F100C	T->G	1.54	Yes	0.25	1	4	2
Rv0678	R89W	C->T	-0.13	No	0.5	2	8	4
Rv0678	W42R	T->C	3.3	Yes	0.25	2	4	4
Rv0678	R135Q	G->A	-0.46	No	0.5	2	16	8
Rv0678	G66V	G->T	1.75	Yes	0.25	1	8	4
pepQ	L143P	C->T	7.1761	Yes	0.025	2	4	8
